# Supplementary material for: An Occurrence Study of Mycotoxins in Plant-Based Beverages Using Liquid Chromatography–Mass Spectrometry
Source: Toxins (Basel). 2024 Jan 17;16(1):53. doi: 10.3390/toxins16010053 (PMC10821093; doi:10.3390/toxins16010053)
Supplement: Supplementary file 1 [file toxins-16-00053-s001.zip › Table S1.xlsx]

## Sheet: Sheet1
Table S1 Method recoveries, precision and uncertainty
Mycotoxins	Concentration (μg kg-1)	No. Of measurements	Method recovery (%) Min - Max	Method recovery (%) average	Method recovery (%) median	RSDr, %	U (%)
Nuts beverages
Deoxynivalenol	0.25	5	99 - 104	101	102	1.7	9.4
	1.3	16	82 - 110	98	99	7.3
Aflatoxin B1	0.031	3	90 - 110	102	106	10	23
	0.13	15	74 - 123	104	104	12
Aflatoxin B2	0.0078	5	88 - 125	110	113	15	31
	0.031	14	61 - 106	92	97	15
Aflatoxin G1	0.031	4	100 - 119	107	105	7.9	29
	0.13	12	86 - 143	111	110	14
Aflatoxin G2	0.0078	5	100 - 138	118	113	12	26
	0.031	11	84 - 126	99	103	12
Zearalenone	0.18	5	96 - 129	113	113	10	27
	0.7	16	53 - 103	90	92	16
HT-2 Toxin	0.5	5	96 - 106	101	101	3.5	20
	2.5	16	99 - 131	111	109	7.8
T-2 Toxin	0.13	5	102 - 109	105	104	2.9	15
	0.63	16	67 - 115	98	100	12
Ochratoxin A	0.05	5	78 - 90	83	82	5.3	17
	0.5	16	84 - 107	97	97	6.1
Fumonisin B1	1	5	97 - 109	104	106	5.4	16
	4	16	84 - 127	100	98	10
Fumonisin B2	0.25	5	103 - 127	110	106	9.2	24
	1	16	76 - 131	103	102	13
Nivalenol	5	5	101 - 113	106	104	4.4	16
	15	11	74 - 101	92	94	8.4
Sum of 3-Acetyldeoxynivalenol and 15-Acetyldeoxynivalenol	2	5	101 - 116	110	111	5.5	18
	10	16	79 - 119	103	104	10
Alternariol	0.5	5	99 - 106	101	100	2.9	14
	2	16	76 - 110	96	96	10
Tentoxin	0.13	5	95 - 103	100	100	3.2	15
	0.63	16	64 - 107	97	99	11
Alternariol methyl ether	0.5	5	100 - 111	104	101	4.4	23
	2	16	69 - 123	93	95	16
Enniatin B	0.1	5	77 - 115	104	113	16	46
	1	15	61 - 110	83	92	24
Beauvericin	0.1	5	97 - 121	110	116	11	45
	1	15	49 - 125	80	75	27
Enniatin B1	0.1	5	79 - 107	93	99	13	42
	1	15	55 - 113	86	95	22
Enniatin A	0.1	5	100 - 117	108	109	7	32
	1	15	65 - 109	84	84	20
Enniatin A1	0.1	5	73 - 100	91	97	13	41
	1	15	65 - 134	94	93	21
Soya beverages
Deoxynivalenol	0.63	5	97 - 108	102	100	4	14
	1	5	97 - 122	109	109	9.1
	2.5	5	99 - 105	102	103	2.6
Aflatoxin B1	0.063	5	90 - 102	98	100	4.6	10
	0.13	4	95 - 113	105	107	7.6
	0.25	5	97 - 102	99	98	2.2
Aflatoxin B2	0.016	5	88 - 100	95	94	5.5	16
	0.031	5	94 - 126	108	113	13
	0.063	5	98 - 111	103	102	4.8
Aflatoxin G1	0.063	5	95 - 102	98	97	2.5	8.9
	0.13	4	84 - 99	95	98	7.5
	0.25	5	99 - 104	101	102	2.2
Aflatoxin G2	0.031	4	94 - 119	102	97	12	17
	0.063	5	90 - 102	97	97	4.7
Zearalenone	0.18	5	94 - 110	101	100	5.8	27
	0.7	5	92 - 117	105	108	9.3
	1.8	5	71 - 140	107	108	23
HT-2 Toxin	0.5	5	61 - 111	91	91	22	20
	1	5	99 - 115	106	105	6.5
	5	5	98 - 103	100	99	2.2
T-2 Toxin	0.31	5	97 - 109	102	101	4.7	23
	0.5	5	60 - 121	97	91	26
	1.3	5	94 - 101	99	100	3
Ochratoxin A	0.05	5	94 - 146	109	102	19	25
	0.5	10	86 - 106	99	100	5.4
Fumonisin B1	1	5	87 - 102	96	96	6.1	22
	4	5	95 - 102	98	98	2.8
	5	5	60 - 112	94	98	22
Fumonisin B2	0.25	5	92 - 103	97	199	5.3	13
	1	10	85 - 109	101	102	7.9
Nivalenol	5	5	89 - 106	101	105	7.1	17
	15	10	97 - 122	104	101	8.1
Sum of 3-Acetyldeoxynivalenol and 15-Acetyldeoxynivalenol	5	5	87 - 104	98	99	6.2	15
	10	5	79 - 111	94	96	14
	20	5	98 - 103	101	100	2
Alternariol	0.5	5	91 - 109	102	102	7	28
	2	5	103 - 137	116	109	12
	2.5	4	103 - 130	111	106	11
Tentoxin	0.31	5	74 - 103	96	101	13	25
	0.5	3	74 - 103	92	99	17
	1.3	5	94 - 110	99	97	6.4
Alternariol methyl ether	0.5	5	96 - 113	105	106	6	23
	2	5	98 - 108	104	106	3.8
	2.5	5	66 - 128	97	99	24
Enniatin B	0.1	5	89 - 123	109	114	13	29
	1	10	65 - 120	101	105	15
Beauvericin	0.1	5	103 - 118	113	114	5.4	23
	1	10	55 - 114	97	99	17
Enniatin B1	0.1	5	85 - 109	96	95	10	21
	1	10	80 - 114	98	101	10
Enniatin A	0.1	5	98 - 110	105	106	4.3	21
	1	10	65 - 106	93	98	16
Enniatin A1	0.1	5	66 - 112	98	107	19	36
	1	10	71 - 120	99	103	16
Oat beverages
Deoxynivalenol	0.25	5	91 - 104	98	99	5.2	20
	1	5	78 - 106	93	93	10
	2.5	5	77 - 104	96	101	11
Aflatoxin B1	0.031	5	97 - 103	99	97	3.6	19
	0.13	12	74 - 110	92	93	11
Aflatoxin B2	0.0078	5	88 - 113	98	88	14	33
	0.031	12	71 - 110	90	92	14
Aflatoxin G1	0.031	5	94 - 113	103	103	6.8	22
	0.13	11	68 - 104	92	96	14
Aflatoxin G2	0.031	11	68 - 116	98	100	15	30
Zearalenone	0.18	5	94 - 103	98	98	3.3	22
	0.7	5	97 - 104	101	101	2.3
	1.8	6	62 - 105	82	79	18
HT-2 Toxin	0.5	5	98 - 104	101	101	2.9	18
	0.63	6	81 - 142	102	97	21
	2	5	98 - 105	102	104	3
T-2 Toxin	0.13	5	99 - 107	102	99	3.6	15
	0.63	6	69 - 102	89	93	14
	1.3	5	94 - 100	98	98	2.4
Ochratoxin A	0.05	5	94 - 116	102	102	9	17
	0.5	5	95 - 100	98	99	2.1
	0.63	6	80 - 113	93	93	13
Fumonisin B1	1	5	83 - 107	96	101	12	22
	4	5	86 - 113	97	94	11
	7.5	7	83 - 112	100	102	10
Fumonisin B2	0.25	5	90 - 114	101	101	8.4	20
	1	5	91 - 114	98	97	10
	2.5	7	81 - 114	101	101	11
Nivalenol	5	5	97 - 102	101	102	2.2	12
	15	10	85 - 116	99	102	10
Sum of 3-Acetyldeoxynivalenol and 15-Acetyldeoxynivalenol	2	5	91 - 105	97	96	6.5	16
	10	12	94 - 119	107	106	7.3
Alternariol	0.5	5	92 - 108	100	9	6.4	23
	2	5	98 - 109	102	102	4.6
	2.5	4	62 - 94	78	78	19
Tentoxin	0.13	5	99 - 109	103	102	3.8	18
	0.63	7	62 - 109	91	91	19
	1.3	5	94 - 99	97	97	1.9
Alternariol methyl ether	0.5	5	97 - 104	100	99	3.4	14
	2	5	99 - 101	100	100	0.83
	2.5	6	93 - 134	108	102	15
Enniatin B	0.1	5	95 - 115	107	108	6.8	24
	0.25	5	65 - 121	105	110	22
	1	5	92 - 104	100	100	4.8
Beauvericin	0.1	5	94 - 111	100	97	6.7	25
	0.25	5	58 - 129	90	88	28
	1	5	98 - 102	100	100	1.7
Enniatin B1	0.1	5	88 - 109	99	99	9	26
	0.25	6	81 - 139	116	128	22
	1	5	90 - 102	96	97	4.7
Enniatin A	0.1	5	98 - 109	103	103	4.1	22
	0.25	6	54 - 119	94	98	26
	1	5	99 - 108	104	104	3.3
Enniatin A1	0.1	5	106 - 115	111	111	3	26
	0.25	6	50 - 140	91	90	33
	1	5	98 - 108	103	104	3.4
Rice beverages
Deoxynivalenol	0.63	5	99 - 105	103	104	2.7	12
	1	7	90 - 124	105	106	11
	2.5	5	93 - 101	97	96	3.7
Aflatoxin B1	0.031	5	97 - 106	102	103	4.8	22
	0.13	12	92 - 131	107	101	14
Aflatoxin B2	0.0078	5	88 - 100	90	88	6.2	21
	0.031	9	87 - 137	105	100	15
Aflatoxin G1	0.031	5	90 - 106	97	94	7.8	20
	0.13	12	71 - 114	98	100	12
Aflatoxin G2	0.031	11	74 - 106	89	90	11	30
Zearalenone	0.18	5	94 - 99	96	96	2.3	21
	0.7	11	92 - 147	110	110	15
HT-2 Toxin	0.63	8	95 - 104	100	100	4.2	28
	2	5	96 - 145	113	101	18
T-2 Toxin	0.31	5	91 - 102	98	100	4.4	16
	0.63	6	85 - 114	96	91	13
	1.3	5	91 - 101	96	96	4.3
Ochratoxin A	0.05	5	98 - 110	102	98	5.3	25
	0.5	11	80 - 153	107	103	18
Fumonisin B1	1	5	107 - 130	119	121	7.2	24
	4	12	66 - 111	86	85	15
Fumonisin B2	0.25	5	76 - 104	95	99	12	44
	1	12	61 - 104	79	76	18
Nivalenol	5	5	96 - 106	100	100	4.1	17
	15	12	79 - 103	92	95	8.5
Sum of 3-Acetyldeoxynivalenol and 15-Acetyldeoxynivalenol	5	5	106 - 120	110	108	5	16
	10	7	66 - 114	96	95	16
	20	5	96 - 101	98	98	1.8
Alternariol	0.5	5	99 - 110	103	102	4.2	18
	2	5	96 - 105	102	103	3.5
	2.5	6	66 - 112	90	94	18
Tentoxin	0.31	5	96 - 104	99	98	3	10
	0.63	7	82 - 107	97	98	9
	1.3	5	96 - 98	97	98	1.1
Alternariol methyl ether	0.5	5	96 - 104	99	99	3	20
	2	9	80 - 137	102	101	17
Enniatin B	0.1	5	106 - 110	109	109	1.5	18
	1	9	70 - 103	90	98	15
Beauvericin	0.1	5	107 - 120	116	117	4.6	20
	1	10	66 - 126	92	93	16
Enniatin B1	0.1	5	96 - 106	102	103	4	31
	1	11	55 - 99	83	91	18
Enniatin A	0.1	5	102 - 126	108	104	9.5	36
	1	11	56 - 99	81	81	20
Enniatin A1	0.1	5	84 - 109	100	107	11	41
	1	10	52 - 104	82	91	22
