# Supplementary material for: An Occurrence Study of Mycotoxins in Plant-Based Beverages Using Liquid Chromatography–Mass Spectrometry
Source: Toxins (Basel). 2024 Jan 17;16(1):53. doi: 10.3390/toxins16010053 (PMC10821093; doi:10.3390/toxins16010053)
Supplement: Supplementary file 1 [file toxins-16-00053-s001.zip › Table S2.xlsx]

## Sheet: Sheet1
Table S2 The concentrations of mycotoxins measured in plant-based beverages (μg kg-1)
Mycotoxins	Oat beverages (N = 22, n = 21)			Rice beverages (N = 13, n = 8)			Soy beverages (N = 10, n = 2)			Nuts beverages (N = 23, n = 9)			Others beverages (N = 4, n = 4)
	Average	Median	Range	Average	Median	Range	Average	Median	Range	Average	Median	Range	Average	Median	Range
Deoxynivalenol	2.4	1.2	0,58 - 8,6	1.218	1.218	1,1 - 1,4	2.01	2.01	2.01	nd	nd	nd	0.363	0.363	0.363
Aflatoxin B1	nd	nd	nd	0.054	0.054	0,038 - 0,070	nd	nd	nd	0.058	0.058	0,048 - 0,067	0.069	0.069	0.069
Aflatoxin B2	0.008	0.008	0.008	0.013	0.013	0,012 - 0,013	nd	nd	nd	0.017	0.017	0,010 - 0,024	0.019	0.019	0.019
Aflatoxin G1	nd	nd	nd	nd	nd	nd	nd	nd	nd	nd	nd	nd	nd	nd	nd
Aflatoxin G2	nd	nd	nd	nd	nd	nd	nd	nd	nd	nd	nd	nd	nd	nd	nd
Zearalenone	0.21	0.2	0,19 - 0,23	0.292	0.292	0.292	0.27	0.27	0.27	nd	nd	nd	nd	nd	nd
HT-2 Toxin	0.83	0.76	0,25 - 1,3	nd	nd	nd	nd	nd	nd	nd	nd	nd	nd	nd	nd
T-2 Toxin	0.54	0.37	0,19 - 1,9	0.72	0.72	0.72	nd	nd	nd	nd	nd	nd	0.948	0.948	0.948
Ochratoxin A	0.29	0.25	0,050 - 0,60	nd	nd	nd	nd	nd	nd	nd	nd	nd	0.181	0.181	0,099 - 0,26
Fumonisin B1	nd	nd	nd	nd	nd	nd	nd	nd	nd	nd	nd	nd	nd	nd	nd
Fumonisin B2	nd	nd	nd	nd	nd	nd	nd	nd	nd	nd	nd	nd	nd	nd	nd
Nivalenol	nd	nd	nd	nd	nd	nd	nd	nd	nd	nd	nd	nd	5.41	5.41	5.41
Sum of 3-Acetyldeoxynivalenol and 15-Acetyldeoxynivalenol	nd	nd	nd	nd	nd	nd	nd	nd	nd	nd	nd	nd	nd	nd	nd
Alternariol	0.88	0.88	0,67 - 1,1	0.62	0.62	0.62	nd	nd	nd	nd	nd	nd	1.968	1.968	1.968
Tentoxin	1	0.74	0,18 - 2,7	0.31	0.31	0.31	nd	nd	nd	nd	nd	nd	0.302	0.302	0,22 - 0,39
Alternariol methyl ether	1.6	1.2	0,71 - 3,0	nd	nd	nd	nd	nd	nd	nd	nd	nd	nd	nd	nd
Enniatin B	0.66	0.64	0,22 - 1,7	0.154	0.154	0,10 - 0,21	0.15	0.15	0.15	nd	nd	nd	0.199	0.199	0.199
Beauvericin	0.3	0.26	0,11 - 0,66	0.113	0.113	0.113	0.12	0.12	0.12	nd	nd	nd	nd	nd	nd
Enniatin B1	1.4	1.3	0,22 - 3,2	0.652	0.652	0,54 - 0,77	0.23	0.23	0,15 - 0,32	nd	nd	nd	0.271	0.159	0,11 - 0,55
Enniatin A	0.13	0.12	0,10 - 0,22	0.122	0.122	0.122	nd	nd	nd	nd	nd	nd	nd	nd	nd
Enniatin A1	0.19	0.19	0.19	nd	nd	nd	nd	nd	nd	nd	nd	nd	nd	nd	nd
N - samples count
n - positive samples count
nd - samples below LOQ
